# Supplementary material for: Optimisation Models for Pathway Activity Inference in Cancer
Source: Cancers (Basel). 2023 Mar 15;15(6):1787. doi: 10.3390/cancers15061787 (PMC10046797; doi:10.3390/cancers15061787)
Supplement: Supplementary file 1 [file cancers-15-01787-s001.zip]

Archive with 2 entries (2 files):
- cancers-2176060-supplementary.pdf
- cancers-2176060-Tables S1 and S2-supplementary.xlsx
