# Supplementary material for: Optimisation Models for Pathway Activity Inference in Cancer
Source: Cancers (Basel). 2023 Mar 15;15(6):1787. doi: 10.3390/cancers15061787 (PMC10046797; doi:10.3390/cancers15061787)
Supplement: Supplementary file 1 [file cancers-15-01787-s001.zip › cancers-2176060-Tables S1 and S2-supplementary.xlsx]

## Sheet: S1- classification
	multiclass												2class
BRCA	Random Forest												Random Forest
		DIGS2		DIGS1		MEAN		PCA		gsva				DIGS2		DIGS1		MEAN		PCA		GSVA		Pathifier
		Avg.	Std.	Avg.	Std.	Avg.	Std.	Avg.	Std.	mean	std			Avg.	Std.	Avg.	Std.	Avg.	Std.	Avg.	Std.	mean	std	mean	std
	Accuracy	0.845	0.028	0.786	0.033	0.733	0.036	0.785	0.039	0.779	0.031429		Accuracy	0.958	0.013166	0.949	0.014491	0.938	0.023476	0.848	0.022509	0.98	0.010541	0.955	0.017321
	F1-socre	0.843	0.031	0.756	0.039	0.706	0.041	0.761	0.04	0.757	0.035606		F1-socre	0.961	0.009944	0.956	0.01075	0.942	0.021499	0.864	0.016465	0.978	0.011353	0.95	0.02
	Precision	0.849	0.033	0.788	0.042	0.72	0.055	0.762	0.055	0.775	0.054823		Precision	0.972	0.009189	0.968	0.007888	0.953	0.014944	0.896	0.024585	0.98	0.010541	0.9575	0.012583
	Recall	0.845	0.028	0.786	0.033	0.733	0.036	0.785	0.039	0.779	0.031429		Recall	0.958	0.013166	0.949	0.014491	0.938	0.023476	0.848	0.022509	0.978	0.011353	0.955	0.017321
	KNN												KNN
		DIGS2		DIGS1		MEAN		PCA		gsva				DIGS2		DIGS1		MEAN		PCA		GSVA		Pathifier
		Avg.	Std.	Avg.	Std.	Avg.	Std.	Avg.	Std.	mean	std			Avg.	Std.	Avg.	Std.	Avg.	Std.	Avg.	Std.	mean	std	mean	std
	Accuracy	0.771	0.034	0.703	0.026	0.632	0.018	0.662	0.038	0.735	0.029533		Accuracy	0.664	0.0334	0.6	0.059067	0.699	0.039567	0.747	0.023594	0.963	0.012517	0.965	0.023805
	F1-socre	0.74	0.045	0.643	0.038	0.581	0.026	0.623	0.043	0.713	0.03199		F1-socre	0.734	0.027968	0.68	0.053541	0.761	0.03035	0.8	0.018856	0.967	0.009487	0.96	0.033665
	Precision	0.797	0.043	0.748	0.049	0.63	0.04	0.662	0.034	0.729	0.047246		Precision	0.928	0.004216	0.924	0.005164	0.929	0.003162	0.932	0.004216	0.963	0.012517	0.965	0.023805
	Recall	0.771	0.034	0.703	0.026	0.632	0.018	0.662	0.038	0.735	0.029533		Recall	0.664	0.0334	0.6	0.059067	0.699	0.039567	0.747	0.023594	0.963	0.012517	0.965	0.023805
	Random Forest												Random Forest
COAD		DIGS2		DIGS1		MEAN		PCA		GSVA				DIGS2		DIGS1		MEAN		PCA		Pathifier		GSVA
		Avg.	std	Avg.	std	Avg.	std	Avg.	std	Avg.	std			Avg.	std	Avg.	std	Avg.	std	Avg.	std	Avg.	std	Avg.	std
	accuracy	0.835	0.083566	0.848	0.071461	0.71	0.05	0.7	0.036056	0.724	0.080166		Accuracy	0.966	0.03534	0.944	0.032387	0.926	0.029889	0.906	0.013499	0.973333	0.037238	0.985	0.024152
	f1	0.852	0.067297	0.868	0.062147	0.743333	0.015275	0.73	0.03	0.707	0.079589		F1-socre	0.969	0.029231	0.95	0.028284	0.937	0.023118	0.92	0.010541	0.966667	0.044572	0.983	0.027909
	precison	0.852	0.083566	0.848	0.071461	0.71	0.05	0.7	0.036056	0.733	0.092502		Precision	0.977	0.01567	0.969	0.014491	0.964	0.008433	0.957	0.00483	0.975	0.037238	0.98	0.03496
	recall	0.829	0.085693	0.845	0.07261	0.69	0.05	0.683333	0.037859	0.724	0.080166		Recall	0.966	0.03534	0.944	0.032387	0.926	0.029889	0.906	0.013499	0.973333	0.037238	0.985	0.024152
	KNN												KNN
		DIGS2		DIGS1		MEAN		PCA		GSVA				DIGS2		DIGS1		MEAN		PCA		Pathifier		GSVA
		Avg.	std	Avg.	std	Avg.	std	Avg.	std	Avg.	std			Avg.	std	Avg.	std	Avg.	std	Avg.	std	Avg.	std	Avg.	std
	accuracy	0.767	0.077896	0.762	0.074655	0.654	0.056214	0.678	0.053083	0.663	0.060194		Accuracy	0.926	0.03534	0.904	0.032387	0.916	0.029889	0.886	0.013499	0.942333	0.037238	0.994	0.009661
	f1	0.762	0.077143	0.745	0.080173	0.699	0.050211	0.735	0.050607	0.634	0.056411		F1-socre	0.959	0.029231	0.935	0.028284	0.92	0.023118	0.91	0.010541	0.949667	0.044572	0.013166	0.013166
	precison	0.795	0.071063	0.804	0.077632	0.654	0.056214	0.678	0.053083	0.667	0.062725		Precision	0.962	0.01567	0.949	0.014491	0.949	0.008433	0.947	0.00483	0.96	0.037238	0.994	0.009661
	recall	0.767	0.077896	0.762	0.074655	0.626	0.049486	0.658	0.049621	0.663	0.060194		Recall	0.946	0.03534	0.934	0.032387	0.906	0.029889	0.896	0.013499	0.953333	0.037238	0.994	0.009661

## Sheet: S2-BRCA pathway ranking
id	avgacc	avgobj
pathway132	61.6828	2.52833
pathway29	60.7937	0.92405
pathway47	57.6438	0.58741
pathway250	57.4901	0.747597
pathway185	57.1509	1.93857
pathway23	57.0308	1.53076
pathway165	56.5132	0.77521
pathway130	56.2666	0.608303
pathway246	55.9531	1.07127
pathway112	55.9262	0.702653
pathway262	55.7396	1.66307
pathway48	55.7076	0.966003
pathway242	55.35	0.947673
pathway73	53.9087	0.748627
pathway269	53.6301	0.552653
pathway133	53.23	4.3475
pathway174	52.4301	3.06677
pathway264	51.157	0.833023
pathway4	50.8761	1.17601
pathway32	50.5391	1.06134
pathway160	50.258	3.29508
pathway217	50.0351	0.826143
pathway202	49.9587	2.39681
pathway66	49.8785	1.00416
pathway216	49.6511	1.42348
pathway97	49.0947	1.38175
pathway157	48.1756	0.909347
pathway53	47.6795	0.842663
pathway252	47.6002	1.2201
pathway34	47.1432	1.63857
pathway254	47.1265	0.91503
pathway169	47.02	2.02343
pathway22	46.998	3.42386
pathway172	46.9393	4.57754
pathway58	46.8533	1.09015
pathway209	46.7669	0.83247
pathway140	46.7663	3.26878
pathway8	46.6282	0.59908
pathway103	46.4342	0.684863
pathway131	46.3478	0.642697
pathway229	46.3099	0.605197
pathway9	45.6847	0.7246
pathway72	45.6694	0.775893
pathway214	45.6091	1.50961
pathway33	45.2758	0.897003
pathway114	44.8828	0.934393
pathway107	44.7684	6.10818
pathway81	44.4439	0.693553
pathway270	43.2982	1.65036
pathway221	43.2102	0.618527
pathway161	43.1538	0.555637
pathway90	42.9944	0.792813
pathway10	42.7628	0.689623
pathway164	42.6062	1.66593
pathway178	42.5496	0.43355
pathway70	42.2888	1.1808
pathway91	42.0489	1.69418
pathway206	41.8054	3.48061
pathway36	41.1995	1.28697
pathway259	40.9409	1.89189
pathway155	40.822	3.2651
pathway30	40.5578	1.32192
pathway75	40.5066	1.3622
pathway205	40.4434	1.24268
pathway92	39.8836	1.50164
pathway27	39.588	0.70648
pathway45	39.4442	0.668583
pathway267	39.4204	0.693257
pathway71	39.0132	0.629883
pathway28	38.8747	0.536183
pathway231	38.6182	0.534603
pathway257	38.2682	0.760847
pathway89	38.1952	0.495797
pathway115	37.7118	1.38373
pathway224	37.6113	0.650217
pathway177	37.5215	0.474843
pathway193	37.402	1.89024
pathway56	37.2873	2.03416
pathway147	37.2251	1.85183
pathway93	36.9957	0.506053
pathway95	36.9682	0.590823
pathway240	36.7825	0.609657
pathway49	36.4874	0.396757
pathway104	36.4257	6.28141
pathway18	36.3345	1.77732
pathway188	36.2762	0.526713
pathway171	36.0811	1.29221
pathway150	35.9021	1.77536
pathway6	35.8379	0.496507
pathway159	35.7102	2.71268
pathway228	35.6787	2.51158
pathway17	35.6504	0.752703
pathway219	35.6082	1.2916
pathway63	35.4332	1.14705
pathway79	35.3528	1.83226
pathway238	35.2885	0.46849
pathway136	35.2042	2.60971
pathway189	35.1441	1.85563
pathway215	34.8899	0.464617
pathway220	34.56	0.92658
pathway151	34.5419	0.758023
pathway94	34.4323	1.60721
pathway7	34.3337	1.61686
pathway213	34.1834	0.73055
pathway137	34.1791	0.986037
pathway82	34.0687	2.35085
pathway248	34.0659	0.95941
pathway243	34.0455	0.804957
pathway110	34.007	0.492333
pathway253	33.8951	0.587917
pathway145	33.6573	0.560953
pathway163	33.3656	2.07613
pathway179	33.3339	1.10648
pathway57	33.2977	1.22063
pathway5	33.2433	1.31498
pathway195	33.224	0.523507
pathway173	32.9386	0.508857
pathway16	32.7169	0.630083
pathway251	32.6875	1.2423
pathway64	32.2047	1.10311
pathway108	32.1928	0.75132
pathway204	32.0492	0.454557
pathway266	31.9609	0.51647
pathway87	31.8122	1.24498
pathway38	31.7343	0.505047
pathway194	31.5993	0.754357
pathway42	31.5792	0.47803
pathway24	31.3359	0.446033
pathway62	31.3113	0.67993
pathway113	31.2264	0.474007
pathway37	31.1182	0.46831
pathway244	30.9423	0.456363
pathway245	30.3925	0.793787
pathway211	30.3712	0.946673
pathway15	30.3115	0.726827
pathway13	30.3092	1.18941
pathway273	30.0824	0.507313
pathway182	30.0258	1.69163
pathway102	29.9652	0.58179
pathway223	29.9349	1.37786
pathway256	29.8958	0.607147
pathway52	29.5455	0.58448
pathway208	29.2978	0.559833
pathway3	29.2264	0.65306
pathway144	29.1409	0.56318
pathway139	29.1369	0.613843
pathway141	29.0531	0.53597
pathway271	29.0475	1.47398
pathway148	29.0146	0.65203
pathway111	28.9577	0.94909
pathway249	28.9563	1.46891
pathway225	28.8654	0.496907
pathway153	28.8034	1.60562
pathway20	28.8034	2.99509
pathway184	28.7787	1.45143
pathway156	28.7323	0.77455
pathway40	28.7215	0.63055
pathway274	28.7213	0.871673
pathway212	28.7012	0.404977
pathway258	28.5961	0.68348
pathway121	28.5044	0.463003
pathway265	28.1552	0.786607
pathway197	28.0066	1.81197
pathway55	28.0018	1.9471
pathway31	27.9352	0.470487
pathway135	27.9171	1.86925
pathway122	27.7107	2.84436
pathway232	27.517	1.04806
pathway272	27.4881	1.30046
pathway149	27.3941	0.816877
pathway44	27.088	2.13106
pathway12	27.0203	0.820213
pathway21	26.99	0.666367
pathway88	26.6868	0.485807
pathway143	26.6262	0.41546
pathway196	26.5613	1.13476
pathway51	26.5319	2.09142
pathway126	26.4438	1.62144
pathway77	26.3164	1.38015
pathway68	26.2317	1.39401
pathway123	26.2057	0.597897
pathway203	26.1122	0.602983
pathway186	26.0364	0.938693
pathway129	25.86	0.834073
pathway226	25.8076	0.971583
pathway261	25.803	1.0812
pathway25	25.7962	0.440463
pathway50	25.7362	0.641323
pathway222	25.7051	0.590743
pathway199	25.589	2.85843
pathway201	25.5533	1.28059
pathway83	25.4984	0.725567
pathway142	25.4658	1.04664
pathway2	25.1897	0.541003
pathway162	25.0657	0.857403
pathway210	24.9555	1.55418
pathway227	24.8831	0.69874
pathway54	24.8261	0.359773
pathway230	24.7483	0.56403
pathway105	24.7013	1.07104
pathway207	24.5155	0.54686
pathway67	24.4929	1.19034
pathway237	24.4815	0.686207
pathway170	24.4815	0.589777
pathway118	24.2983	0.585947
pathway119	24.2975	0.81804
pathway96	24.268	1.18806
pathway11	24.118	0.44113
pathway247	24.0899	1.48782
pathway176	23.9328	1.03768
pathway239	23.7779	0.60365
pathway125	23.6587	0.601037
pathway39	23.5027	0.573947
pathway268	23.4415	0.807753
pathway175	23.2303	1.74989
pathway235	23.1082	1.06165
pathway277	23.0754	0.75159
pathway43	22.9825	1.00416
pathway152	22.8653	0.510573
pathway180	22.8304	0.476623
pathway60	22.8027	1.36565
pathway183	22.7996	0.869273
pathway101	22.7093	0.547493
pathway138	22.703	1.24434
pathway78	22.6455	0.997303
pathway61	22.6147	0.736307
pathway26	22.5892	1.31466
pathway134	22.4	1.2191
pathway158	22.1486	0.941653
pathway190	22.0645	1.42593
pathway236	22.0413	2.15644
pathway200	22.0359	0.477577
pathway65	21.9747	0.724583
pathway187	21.9728	0.958413
pathway76	21.791	1.23655
pathway84	21.5896	0.664623
pathway0	21.4546	0.71381
pathway98	21.4251	0.540957
pathway85	21.3705	0.70963
pathway117	21.0865	0.573017
pathway167	21.0287	0.610587
pathway35	21.0114	0.37689
pathway99	20.9098	0.949767
pathway234	20.8733	0.83749
pathway263	20.3259	0.810687
pathway166	20.2931	1.35631
pathway233	20.2308	1.13045
pathway46	19.7709	0.92573
pathway69	19.6806	0.815607
pathway276	19.6492	0.795633
pathway120	19.4971	0.902863
pathway19	19.4957	0.88772
pathway218	19.4654	0.827507
pathway80	19.3436	0.609843
pathway74	19.1899	1.95329
pathway278	19.0987	1.04076
pathway181	19.067	1.62528
pathway59	19.0067	0.92652
pathway41	18.9458	0.8575
pathway100	18.9147	1.03999
pathway154	18.8846	0.924667
pathway168	18.7615	0.88239
pathway106	18.7317	1.15437
pathway116	18.7006	1.40875
pathway275	18.6403	0.635473
pathway127	18.3959	1.0567
pathway241	18.3948	0.666957
pathway128	18.1813	1.18304
pathway109	18.1813	0.888033
pathway146	18.059	1.00497
pathway255	18.0584	0.982833
pathway1	17.9058	0.92046
pathway124	17.8135	1.47586
pathway191	17.7226	1.03189
pathway192	16.8094	0.697523
pathway86	16.7496	0.75071
pathway260	14.7834	1.14378
pathway198	13.7368	1.53111
pathway14	11.6293	1.20281

## Sheet: S2-COAD pathway ranking
id	avgacc	avgobj
pathway202	49.8623	177.133
pathway133	49.7737	176.133
pathway104	49.5707	180.633
pathway91	47.9684	182.033
pathway51	47.6127	191.4
pathway198	46.6959	189.567
pathway107	45.1169	194.333
pathway172	44.9811	192.467
pathway155	44.8598	195.5
pathway206	44.7456	198.7
pathway36	44.4953	202.9
pathway228	43.9116	202.833
pathway124	43.4209	201.667
pathway76	43.3917	206.433
pathway79	43.3656	201.767
pathway159	42.9823	204.233
pathway252	42.8377	207.5
pathway23	42.6814	205.733
pathway160	42.6737	200.433
pathway22	42.4569	203.167
pathway86	42.2926	209.7
pathway223	42.2285	207.8
pathway169	41.9897	208.333
pathway174	41.918	207.367
pathway96	41.8314	209.6
pathway68	41.779	207.2
pathway136	41.6811	209.233
pathway270	41.6776	210
pathway74	41.5425	209.103
pathway105	41.5231	211.5
pathway185	41.4092	211.3
pathway55	41.1873	212.633
pathway150	40.3935	213
pathway199	40.2493	214.8
pathway145	40.1121	220
pathway26	39.9236	218.933
pathway14	39.8677	217.233
pathway190	39.8222	217.9
pathway216	39.5844	219.1
pathway138	39.565	219.533
pathway168	39.4632	220.1
pathway115	39.4499	219.167
pathway122	39.1274	216.533
pathway197	39.1113	221.467
pathway182	39.094	221.967
pathway262	39.0638	220.6
pathway175	38.9825	220.033
pathway259	38.9563	222.7
pathway245	38.9313	234
pathway0	38.9165	230.5
pathway82	38.7281	220.7
pathway108	38.6247	226.8
pathway127	38.5015	222.633
pathway226	38.4894	226.3
pathway140	38.392	221.967
pathway59	38.3296	225.667
pathway230	38.2948	224.8
pathway126	38.2561	222.233
pathway192	38.2543	223.767
pathway181	38.1562	215.133
pathway66	38.0934	227.033
pathway119	38.0889	227.2
pathway272	38.0381	225.1
pathway236	37.9842	224.167
pathway152	37.9759	224.6
pathway271	37.7629	226.967
pathway97	37.7534	228.433
pathway8	37.7397	238.367
pathway4	37.6918	231.367
pathway214	37.6849	230.1
pathway34	37.5821	222.6
pathway139	37.3768	229.533
pathway163	37.214	226.633
pathway246	37.211	229.1
pathway5	37.1952	229.767
pathway237	37.1296	231.6
pathway58	37.1127	232.067
pathway238	37.0974	233.7
pathway164	36.9066	228.667
pathway19	36.8319	229.9
pathway39	36.5859	239
pathway146	36.5203	230.267
pathway273	36.473	236.2
pathway116	36.4593	230.767
pathway205	36.2739	229.2
pathway56	36.0776	227.4
pathway188	36.0628	237.733
pathway242	36.023	235.033
pathway257	35.7924	236.067
pathway15	35.696	235.133
pathway268	35.6873	236.833
pathway72	35.5535	236
pathway102	35.4729	250.3
pathway87	35.3932	237.9
pathway141	35.3212	239.667
pathway189	35.191	235.267
pathway45	35.1657	244.8
pathway106	35.1604	239.267
pathway52	35.0933	250.333
pathway224	35.0243	256.533
pathway70	34.9928	234.7
pathway213	34.9454	244.567
pathway33	34.8716	244.567
pathway67	34.7975	241
pathway153	34.7787	274.033
pathway112	34.7627	240.433
pathway94	34.7267	236.5
pathway193	34.7124	234.833
pathway85	34.6807	250.467
pathway3	34.5927	248.767
pathway227	34.5839	243.467
pathway142	34.5505	237.333
pathway255	34.5186	244.733
pathway29	34.5134	239.7
pathway41	34.5113	240.793
pathway225	34.4917	252.567
pathway54	34.4806	245.233
pathway100	34.428	240.1
pathway161	34.3814	241.833
pathway50	34.3474	249.8
pathway75	34.3398	239.267
pathway275	34.337	244.167
pathway21	34.3011	240.7
pathway191	34.1977	240.567
pathway158	34.0908	241.2
pathway60	34.0622	238.8
pathway118	34.0336	260.767
pathway130	33.9818	250.833
pathway241	33.9728	245.867
pathway171	33.9708	238.867
pathway38	33.9445	249
pathway235	33.9437	242.367
pathway69	33.8829	247.067
pathway187	33.8104	242.467
pathway208	33.7135	242.6
pathway209	33.6059	253.6
pathway44	33.5334	239.867
pathway248	33.4696	245.933
pathway63	33.4668	242.133
pathway162	33.4005	242.633
pathway71	33.3491	242.533
pathway167	33.2993	246.5
pathway179	33.2978	259.933
pathway222	33.2777	249.233
pathway220	33.1795	267.833
pathway57	33.1683	245.467
pathway61	33.1349	251.4
pathway149	32.9997	245.567
pathway137	32.8073	251.2
pathway73	32.8045	242.567
pathway132	32.7241	243.767
pathway114	32.7036	245.733
pathway239	32.6862	253.833
pathway186	32.6672	249.9
pathway43	32.6669	246.567
pathway27	32.6563	257.7
pathway256	32.6392	249.6
pathway258	32.5008	260.833
pathway240	32.4802	250.4
pathway99	32.4388	250.867
pathway13	32.3394	247.267
pathway65	32.2451	266.067
pathway148	32.2195	265.2
pathway261	32.17	261.967
pathway134	32.1682	251.5
pathway48	32.0328	251.467
pathway211	31.9907	253.933
pathway176	31.958	250.367
pathway101	31.9531	246
pathway154	31.8761	251.267
pathway135	31.8672	248
pathway111	31.8411	269.2
pathway201	31.8066	246.733
pathway178	31.7747	245.9
pathway260	31.5785	251.276
pathway11	31.5669	253.5
pathway17	31.564	256.367
pathway183	31.5261	248.633
pathway37	31.4315	256.8
pathway78	31.3752	251.233
pathway1	31.3399	253.2
pathway274	31.3201	255.3
pathway16	31.2974	247.367
pathway218	31.2876	257.667
pathway84	31.2486	248.067
pathway64	30.9848	252.167
pathway147	30.9703	253.6
pathway92	30.9677	252.4
pathway165	30.9493	254.133
pathway30	30.9461	256.2
pathway18	30.9341	243.467
pathway263	30.9283	253.933
pathway40	30.9076	268.5
pathway7	30.9073	253.567
pathway243	30.8794	251.467
pathway49	30.6032	285.7
pathway170	30.4987	257.8
pathway2	30.4663	258.233
pathway210	30.3298	260.533
pathway77	30.3201	255.767
pathway180	30.3023	255.567
pathway110	30.3017	270.067
pathway265	30.1636	255.4
pathway125	30.0908	261.2
pathway88	30.0538	271.3
pathway232	30.0261	256.1
pathway95	29.9552	270.433
pathway6	29.9379	262.733
pathway221	29.8289	253.5
pathway46	29.819	268.167
pathway234	29.5436	256.233
pathway109	29.4994	259.6
pathway10	29.4699	260.333
pathway83	29.4679	253.967
pathway269	29.3485	256.533
pathway229	29.3476	264.033
pathway53	29.3354	259.067
pathway264	29.3033	257.733
pathway31	29.2815	266.5
pathway144	29.2685	266.267
pathway42	29.2583	262.4
pathway219	29.2464	270.467
pathway184	29.2459	257.033
pathway131	29.242	269.967
pathway25	29.1809	269.167
pathway93	29.0699	258.233
pathway253	29.005	263.567
pathway251	28.9789	283.3
pathway129	28.8778	295.567
pathway81	28.7665	268.767
pathway276	28.6292	260.267
pathway47	28.594	267.133
pathway35	28.5231	281.2
pathway123	28.4555	265.6
pathway277	28.408	261.167
pathway195	28.4075	263.033
pathway266	28.347	260.767
pathway12	28.2708	261.533
pathway207	28.1833	260.9
pathway203	27.9415	270.4
pathway151	27.92	262.267
pathway231	27.9031	274.167
pathway128	27.8927	266.567
pathway157	27.8762	263.1
pathway24	27.8689	260.533
pathway196	27.8529	262.333
pathway254	27.8507	268.633
pathway121	27.7267	265.433
pathway278	27.694	263.133
pathway204	27.6585	269.267
pathway250	27.6004	263.828
pathway98	27.5531	265.133
pathway9	27.4223	269
pathway120	27.2702	268.4
pathway20	27.2302	308.333
pathway212	27.1366	267.4
pathway247	27.1109	264.467
pathway215	27.0211	275.433
pathway267	26.9757	273.1
pathway233	26.9184	277.867
pathway32	26.8196	269.267
pathway244	26.7057	269.1
pathway156	26.4351	268.267
pathway113	26.4155	278.967
pathway194	26.2135	280.467
pathway200	26.1609	269
pathway249	25.6957	291.633
pathway80	25.607	275.033
pathway117	25.4965	274.367
pathway103	25.339	273.133
pathway90	25.0251	280
pathway166	24.8783	311.267
pathway89	24.4314	279.2
pathway28	24.0577	285.633
pathway173	23.9833	279.5
pathway177	23.6276	279.133
pathway143	23.6136	293.9
pathway217	23.5032	280.033
pathway62	23.2423	279.467
